# Supplementary material for: Fluorescence-guided assessment of bone and soft-tissue sarcomas for predicting the efficacy of telomerase-specific oncolytic adenovirus
Source: PLoS One. 2024 Feb 20;19(2):e0298292. doi: 10.1371/journal.pone.0298292 (PMC10878518; doi:10.1371/journal.pone.0298292)
Supplement: S1 Table — (XLSX) [file pone.0298292.s001.xlsx]

## Sheet: Table S1
	Table S1. Characteristics and experimental data of clinical tumor specimens
	No.	Group	Tumor type	Histology	CAR ATM score	CAR group	hTERT ATM score	hTERT group	GFP intensity
									24 h	48 h
	1	Malignant group	Bone tumor	Osteosarcoma	46.2686	High	38.0012	Low	0.1	2.9
	2	Malignant group	Bone tumor	Osteosarcoma	8.96487	Low	49.1661	High	0	0
	3	Malignant group	Bone tumor	Osteosarcoma	9.36912	Low	50.8783	High	0	0.2
	4	Malignant group	Bone tumor	Osteosarcoma	14.6206	Low	54.0583	High	12	29.9
	5	Malignant group	Bone tumor	Chondrosarcoma	31.1552	High	30.979	Low	0.0466667	8.18333
	6	Malignant group	Bone tumor	Chondrosarcoma	3.83078	Low	41.2721	Low	0.0866667	5.05
	7	Malignant group	Bone tumor	Chondrosarcoma	41.0387	High	42.9257	Low	0.47	11.3733
	8	Malignant group	Bone tumor	Chondrosarcoma	10.7903	Low	43.4107	Low	2.58333	45.1133
	9	Malignant group	Soft-tissue tumor	Undifferentiated pleomorphic sarcoma	53.702	High	29.6561	Low	0.123333	0.0566667
	10	Malignant group	Soft-tissue tumor	Undifferentiated pleomorphic sarcoma	19.6217	Low	29.9188	Low	0.0133333	0.0466667
	11	Malignant group	Soft-tissue tumor	Undifferentiated pleomorphic sarcoma	40.3104	High	34.722	Low	0.446667	0.946667
	12	Malignant group	Soft-tissue tumor	Undifferentiated pleomorphic sarcoma	11.6871	Low	48.3076	High	0	1.23
	13	Malignant group	Soft-tissue tumor	Undifferentiated pleomorphic sarcoma	21.3373	High	49.4609	High	13.16	48.9567
	14	Malignant group	Soft-tissue tumor	Undifferentiated pleomorphic sarcoma	27.8773	High	50.0785	High	0.0133333	0.32
	15	Malignant group	Soft-tissue tumor	Undifferentiated pleomorphic sarcoma	16.5792	Low	50.3566	High	0.106667	1.4
	16	Malignant group	Soft-tissue tumor	Undifferentiated pleomorphic sarcoma	3.29636	Low	51.4181	High	0	4.78333
	17	Malignant group	Soft-tissue tumor	Undifferentiated pleomorphic sarcoma	15.6238	Low	57.7723	High	11.3133	54.7967
	18	Malignant group	Soft-tissue tumor	Myxofibrosarcoma	29.8255	High	28.1289	Low	0.22	0.386667
	19	Malignant group	Soft-tissue tumor	Myxofibrosarcoma	20.6539	High	30.7664	Low	0.05	1.64333
	20	Malignant group	Soft-tissue tumor	Myxofibrosarcoma	5.30051	Low	37.9935	Low	0.0333333	0.03
	21	Malignant group	Soft-tissue tumor	Myxofibrosarcoma	35.6572	High	40.2357	Low	0.00333333	0.79
	22	Malignant group	Soft-tissue tumor	Myxofibrosarcoma	11.7758	Low	42.5587	Low	0.0933333	0.353333
	23	Malignant group	Soft-tissue tumor	Myxofibrosarcoma	32.1916	High	42.7533	Low	0.323333	0.91
	24	Malignant group	Soft-tissue tumor	Myxofibrosarcoma	20.0756	Low	44.772	High	0.39	1.25667
	25	Malignant group	Soft-tissue tumor	Myxofibrosarcoma	41.8598	High	48.2474	High	0.843333	3.15
	26	Malignant group	Soft-tissue tumor	Dedifferentiated liposarcoma	4.78931	Low	31.6754	Low	0.0133333	16.0233
	27	Malignant group	Soft-tissue tumor	Dedifferentiated liposarcoma	4.12925	Low	33.8878	Low	0	0.00333333
	28	Malignant group	Soft-tissue tumor	Dedifferentiated liposarcoma	30.5018	High	36.9369	Low	0.01	0.0166667
	29	Malignant group	Soft-tissue tumor	Dedifferentiated liposarcoma	11.3175	Low	47.6221	High	0.116667	0.0833333
	30	Malignant group	Soft-tissue tumor	Dedifferentiated liposarcoma	57.5054	High	48.8217	High	5.89	17.89
	31	Malignant group	Soft-tissue tumor	Dedifferentiated liposarcoma	21.464	High	61.0468	High	1.92333	9.54333
	32	Malignant group	Soft-tissue tumor	Malignant peripheral nerve sheath tumor	6.74868	Low	27.8897	Low	0.00666667	0.00666667
	33	Malignant group	Soft-tissue tumor	Malignant peripheral nerve sheath tumor	22.838	High	29.8768	Low	0.0233333	0.24
	34	Malignant group	Soft-tissue tumor	Malignant peripheral nerve sheath tumor	50.2877	High	44.6322	High	2.85	10.9967
	35	Malignant group	Soft-tissue tumor	Malignant peripheral nerve sheath tumor	48.7219	High	44.7788	High	0.366667	6.32667
	36	Malignant group	Soft-tissue tumor	Malignant peripheral nerve sheath tumor	60.3809	High	48.8805	High	0.363333	0.0833333
	37	Malignant group	Soft-tissue tumor	Malignant peripheral nerve sheath tumor	37.9938	High	56.2282	High	1.23333	6.53667
	38	Malignant group	Soft-tissue tumor	Leiomyosarcoma	19.3821	Low	22.6853	Low	0.0133333	0.186667
	39	Malignant group	Soft-tissue tumor	Leiomyosarcoma	18.0331	Low	30.3154	Low	0.0933333	1.52333
	40	Malignant group	Soft-tissue tumor	Leiomyosarcoma	44.9986	High	47.1793	High	0.3	16.07
	41	Malignant group	Soft-tissue tumor	Leiomyosarcoma	16.9969	Low	48.0673	High	0.00333333	0.0666667
	42	Malignant group	Soft-tissue tumor	Synovial sarcoma	30.2509	High	33.5674	Low	0.333333	0.103333
	43	Malignant group	Soft-tissue tumor	Synovial sarcoma	42.1322	High	45.3097	High	4.46	9.36333
	44	Malignant group	Soft-tissue tumor	Myxoid liposarcoma	3.10913	Low	47.5515	High	0.36	0.273333
	45	Malignant group	Soft-tissue tumor	Myxoid liposarcoma	11.1105	Low	47.8648	High	0.29	1.40333
	46	Malignant group	Soft-tissue tumor	Alveolar soft part tissue sarcoma	0.411041	Low	48.1698	High	0.03	0.0466667
	47	Malignant group	Soft-tissue tumor	Pleomorphic liposarcoma	36.2983	High	44.2122	Low	1.74333	1.43333
	48	Malignant group	Soft-tissue tumor	Clear cell sarcoma	43.0491	High	44.5782	High	0.566667	14.46
	49	Intermediate group	Bone tumor	Giant cell tumor	11.4266	Low	59.3718	High	1	9
	50	Intermediate group	Bone tumor	Giant cell tumor	23.9559	High	39.2183	Low	1.27	1.91333
	51	Intermediate group	Soft-tissue tumor	Dermatofibrosarcoma protuberans	5.21545	Low	42.1215	Low	1.75667	6.47
	52	Intermediate group	Soft-tissue tumor	Dermatofibrosarcoma protuberans	5.54786	Low	29.8067	Low	6.38	6.38667
	53	Intermediate group	Soft-tissue tumor	Solitary fibrous tumor	0.597123	Low	45.4294	High	0.416667	6.17667
	54	Intermediate group	Soft-tissue tumor	Solitary fibrous tumor	22.7295	High	30.5827	Low	0	0.00666667
	55	Benign group	Bone tumor	Chondroblastoma	0.432013	Low	30.168	Low	1.99333	13.7933
	56	Benign group	Soft-tissue tumor	Schwannoma	15.4344	High	1.13462	Low	3.02333	6.28667
	57	Benign group	Soft-tissue tumor	Schwannoma	10.574	Low	8.63815	Low	0.106667	0.32
	58	Benign group	Soft-tissue tumor	Schwannoma	16.4281	High	29.1716	Low	1.20667	2.60333
	59	Benign group	Soft-tissue tumor	Schwannoma	0	Low	29.2145	Low	0.17	0.0166667
	60	Benign group	Soft-tissue tumor	Schwannoma	12.1609	High	29.7368	Low	0.206667	0.66
	61	Benign group	Soft-tissue tumor	Schwannoma	19.3041	High	36.7004	High	0.03	0.0933333
	62	Benign group	Soft-tissue tumor	Schwannoma	1.80787	Low	40.7774	High	4.82	27.13
	63	Benign group	Soft-tissue tumor	Schwannoma	39.9805	High	41.598	High	0.163333	0.01
	64	Benign group	Soft-tissue tumor	Schwannoma	8.79865	Low	45.0405	High	5.93	13.2467
	65	Benign group	Soft-tissue tumor	Tenosynovial giant cell tumor	2.41658	Low	40.7525	High	0.68	8.41333
	66	Benign group	Soft-tissue tumor	Tenosynovial giant cell tumor	21.9565	High	50.0539	High	0.0333333	0.06
	67	Benign group	Soft-tissue tumor	Tenosynovial giant cell tumor	0.556237	Low	29.8038	Low	9.42667	8.99333
	68	Benign group	Soft-tissue tumor	Lipoma	27.1295	High	32.3052	High	0.0333333	2.60667
